# Supplementary material for: In silico analysis identified bZIP transcription factors genes responsive to abiotic stress in Alfalfa (Medicago sativa L.)
Source: BMC Genomics. 2024 May 21;25:497. doi: 10.1186/s12864-024-10277-3 (PMC11106943; doi:10.1186/s12864-024-10277-3)
Supplement: Supplementary file 1 — Supplementary Material 1 [file 12864_2024_10277_MOESM1_ESM.xlsx]

## Sheet: Sheet1
	Supplementary Table 2 Meme motif sequences in predicted bZIP genes
	Motif	E-value	Width	Top scoring sequence
	1	0	32	TVERRQKRMIKNRESAARSRARKQAYTQELEI
	2	0	41	HYDEIFRLKGVAAKADVFHLLSGMWKTPAERCFLWLGGFRS
	3	0	50	FIRQADNLRQQTLQQMHRILTTRQSARALLAIHDYFSRLRALSSLWLARP
	4	0	41	SELLKLLVSHLEPLTEQQLMGIYNLQQSSQQAEDALSQGMD
	5	0	29	NGAMAFDAEYARWLEEHNRQTNELRAAIN
	6	0	29	KVQTLQTEATTLSAQLTLYQRDTTGLSTE
	7	0	19	NTELKLRLQAMEQQAHLRD
	8	0	29	MGGSGKDFGSMNMDELLKNIWSAEEVQTM
	9	0	21	SRLKLTQLEQELQRARQQGVF
	10	0	21	RVLKADVETLRAKVKMAEETV
	11	0	29	SPNPSGASGNVANYMGQMAMAMGKLGTLE
	12	0	29	EKQQTLGEMTLEDFLVKAGVVGESFHNNK
	13	0	29	AISNHLQRQGSLTLPRTLSQKTVDEVWKD
	14	0	21	FGEIMDAKKAMPPDKLAELWT
	15	1.7e-224	15	SHISDIELRMLVDGM
	16	5e-223	15	PYVAMYPHGGIYAHP
	17	2.5e-214	15	HTPHPYMWGPPQHMM
	18	0	50	FRSWQPSWKSIDLGKQEASSSGVKATPQDKKTNNISVPKSNLGHAEKNHI
	19	0	41	SFTTSLNNQFLHNQRQMSTTPQLNMTTSIRRMPHVSPTINV
	20	0	41	ANQSSASKHNRDGTSMRAAGGSKRSTDGDQDDSNKDYPSSM
	21	4.5e-203	15	LVRQNSVYSLTLDEV
	22	4.9e-218	21	MKGIPKRMTGTNMLHTEEGPG
	23	2.8e-217	21	GNDVTTPRTRHRHSCSVDGST
	24	6.3e-186	21	WAAMQAYYGPRVAMPPYYNSP
	25	1.6e-251	29	QVVWLRNENHQLLDKLNNFCETHDKVVQE
