# Supplementary material for: In silico analysis identified bZIP transcription factors genes responsive to abiotic stress in Alfalfa (Medicago sativa L.)
Source: BMC Genomics. 2024 May 21;25:497. doi: 10.1186/s12864-024-10277-3 (PMC11106943; doi:10.1186/s12864-024-10277-3)
Supplement: Supplementary file 2 — Supplementary Material 2 [file 12864_2024_10277_MOESM2_ESM.xlsx]

## Sheet: Sheet1
	Supplementary Table 3 Primers used in RT-qPCR analysis
	SN	Primer Name	Sequences
	1	Ms_ef1_q1F	CAGAACTGGGTTCTTGATCG
	2	Ms_ef1_q1R	AACCTTTTAGCTGCCTTTCG
	3	MsbZIP79_q1F	CTTGAAGGATGAACGCAAAAC
	4	MsbZIP79_q1R	GTCCCGTTTTCATGTCAGTG
	5	MsbZIP222_q1F	TCATGAAGGATGAACGCAAG
	6	MsbZIP222_q1R	GTCCCGTTTTCATGTCAGTG
	7	MsbZIP31_q1F	TGATGATGGATAGGGAGATGG
	8	MsbZIP31_q1R	CCACCATGCAAACCAAAGAG
	9	MsbZIP109_q1F	GGGGTTTGATACATGATTTGG
	10	MsbZIP109_q1R	CGTGTTGTCACGCTTTATATGTC
	11	MsbZIP117_q1F	GCAACGGAGAAAGAATGAAGG
	12	MsbZIP117_q1R	CATAGGGGTTAGGGGTTTTTG
	13	MsbZIP80_q1F	GCTGATGATGATTCTGACAGTG
	14	MsbZIP80_q1R	CAAGTGGCGAGTGTAAAGAGG
	15	MsbZIP88_q1F	GTTACACATGCTGCTGGTTCTC
	16	MsbZIP88_q1R	GCCACCCATATTATTTGACTGC
