# Supplementary material for: In silico analysis identified bZIP transcription factors genes responsive to abiotic stress in Alfalfa (Medicago sativa L.)
Source: BMC Genomics. 2024 May 21;25:497. doi: 10.1186/s12864-024-10277-3 (PMC11106943; doi:10.1186/s12864-024-10277-3)
Supplement: Supplementary file 10 — Supplementary Material 10 [file 12864_2024_10277_MOESM10_ESM.xlsx]

## Sheet: Sheet1
Supplementary Table 1 Summary of the bZIP transcription factor genes in Alfalfa.
Ms_id	Gene name	Chromosome	Chromosome Start	Chromosome End	Amino Acid length	Theoretical pI	GRAVY*	Group
MsbZIP3	lcl|MS.gene41906.t1	7.4	20251752	20254500	307	6.42	-0.812	A
MsbZIP6	lcl|MS.gene016376.t1	8.2	57364442	57365527	298	6.94	-0.833	A
MsbZIP7	lcl|MS.gene62322.t1	6.1	8518741	8521695	322	8.65	-0.791	A
MsbZIP17	lcl|MS.gene050328.t1	7.2	8336740	8338516	444	8.62	-0.814	A
MsbZIP20	lcl|MS.gene068056.t1	7.2	20615082	20617800	321	6.85	-0.87	A
MsbZIP29	lcl|MS.gene84330.t1	2.2	12177060	12178587	325	9.44	-0.783	A
MsbZIP40	lcl|MS.gene62039.t1	3.3	5803486	5806598	322	6.21	-0.836	A
MsbZIP42	lcl|MS.gene51984.t1	3.4	6436789	6438813	322	6.14	-0.799	A
MsbZIP44	lcl|MS.gene028382.t1	4.4	20287121	20289235	210	6.39	-1.078	A
MsbZIP60	lcl|MS.gene47208.t1	6.3	17981157	17983854	322	8.65	-0.791	A
MsbZIP63	lcl|MS.gene73966.t1	5.2	51222402	51225871	252	6.11	-0.692	A
MsbZIP67	lcl|MS.gene063953.t1	8.1	60801232	60803131	322	8.41	-0.793	A
MsbZIP68	lcl|MS.gene35404.t1	2.1	15735065	15736767	325	9.37	-0.775	A
MsbZIP76	lcl|MS.gene034461.t1	2.3	12572033	12573566	331	9.26	-0.764	A
MsbZIP78	lcl|MS.gene60690.t1	1.2	70817766	70822518	276	5.43	-0.67	A
MsbZIP80	lcl|MS.gene59225.t1	1.3	67786485	67788305	222	4.92	-0.705	A
MsbZIP83	lcl|MS.gene37622.t1	5.3	70861166	70862043	253	7.87	-0.562	A
MsbZIP88	lcl|MS.gene23905.t1	4.4	20298927	20301041	210	6.39	-1.078	A
MsbZIP89	lcl|MS.gene38710.t1	3.3	84266981	84269413	444	8.9	-0.668	A
MsbZIP94	lcl|MS.gene016887.t1	5.2	74696644	74707527	644	8.39	-0.391	A
MsbZIP100	lcl|MS.gene83996.t1	Contig 43349	10221	11740	309	8.98	-0.731	A
MsbZIP111	lcl|MS.gene84329.t1	2.2	12172393	12173765	272	5.93	-0.918	A
MsbZIP115	lcl|MS.gene41866.t1	7.4	20221718	20224468	320	6.85	-0.845	A
MsbZIP121	lcl|MS.gene99362.t1	5.1	69467542	69468386	243	8.69	-0.593	A
MsbZIP126	lcl|MS.gene39793.t1	5.4	69322510	69333860	688	8.73	-0.371	A
MsbZIP132	lcl|MS.gene047841.t1	4.4	26408877	26410345	376	9.47	-0.689	A
MsbZIP136	lcl|MS.gene51703.t1	3.4	6693018	6695049	322	5.96	-0.789	A
MsbZIP137	lcl|MS.gene012975.t1	3.4	89622828	89625260	444	8.9	-0.668	A
MsbZIP139	lcl|MS.gene35405.t1	2.1	15730617	15731987	272	5.93	-0.929	A
MsbZIP145	lcl|MS.gene034460.t1	2.3	12567600	12568971	272	6.04	-0.945	A
MsbZIP149	lcl|MS.gene48512.t1	3.1	80824263	80826679	450	8.9	-0.677	A
MsbZIP158	lcl|MS.gene028384.t1	4.4	20328278	20330392	210	6.39	-1.078	A
MsbZIP161	lcl|MS.gene43043.t1	2.4	13823717	13825088	272	6.04	-0.937	A
MsbZIP165	lcl|MS.gene56338.t1	3.1	6562630	6564654	322	6.14	-0.777	A
MsbZIP175	lcl|MS.gene43044.t1	2.4	13828180	13829705	325	9.3	-0.774	A
MsbZIP182	lcl|MS.gene88920.t1	1.1	70901346	70909625	448	5.75	-0.556	A
MsbZIP206	lcl|MS.gene013906.t1	7.1	18045545	18048231	320	6.85	-0.86	A
MsbZIP207	lcl|MS.gene38353.t1	3.2	84727239	84730024	425	8.8	-0.718	A
MsbZIP216	lcl|MS.gene012973.t1	3.4	89635894	89638667	340	8.55	-0.54	A
MsbZIP221	lcl|MS.gene26446.t1	4.1	23746423	23747892	376	9.47	-0.689	A
MsbZIP231	lcl|MS.gene053517.t1	4.3	26889338	26890811	376	9.47	-0.682	A
MsbZIP233	lcl|MS.gene006156.t1	1.4	76666070	76674298	450	5.75	-0.562	A
MsbZIP235	lcl|MS.gene59798.t1	8.3	54923725	54925624	322	8.41	-0.768	A
MsbZIP9	lcl|MS.gene073045.t1	3.3	89435307	89439390	302	5.62	-0.594	C
MsbZIP10	lcl|MS.gene40352.t1	3.3	89489033	89493493	302	5.62	-0.594	C
MsbZIP12	lcl|MS.gene026022.t1	7.1	2215666	2227791	486	5.82	-0.521	C
MsbZIP13	lcl|MS.gene050464.t1	7.3	2292231	2303970	457	5.33	-0.558	C
MsbZIP24	lcl|MS.gene059104.t1	1.2	10993651	10999078	339	5.33	-0.571	C
MsbZIP27	lcl|MS.gene073012.t1	3.4	94268939	94269924	175	9.37	-0.598	C
MsbZIP58	lcl|MS.gene014698.t1	3.1	87128720	87133189	302	5.62	-0.594	C
MsbZIP59	lcl|MS.gene75758.t1	3.3	89447017	89451799	324	5.8	-0.638	C
MsbZIP62	lcl|MS.gene021509.t1	1.4	10803660	10809121	338	5.23	-0.589	C
MsbZIP86	lcl|MS.gene024569.t1	7.2	2225062	2234201	328	7.68	-0.574	C
MsbZIP90	lcl|MS.gene31590.t1	1.1	10650800	10656256	339	5.23	-0.581	C
MsbZIP93	lcl|MS.gene70820.t1	1.2	61263195	61268045	414	5.67	-0.651	C
MsbZIP108	lcl|MS.gene059481.t1	1.3	11108460	11113273	242	5.36	-0.713	C
MsbZIP129	lcl|MS.gene69936.t1	1.4	65827493	65832320	414	5.67	-0.645	C
MsbZIP142	lcl|MS.gene44006.t1	1.3	57332636	57337461	414	5.67	-0.651	C
MsbZIP146	lcl|MS.gene005138.t1	1.1	60197060	60201875	414	5.67	-0.651	C
MsbZIP148	lcl|MS.gene026023.t1	7.1	2234329	2237145	390	6.94	-0.737	C
MsbZIP162	lcl|MS.gene63163.t1	8.4	40574619	40577694	557	7.63	-0.229	C
MsbZIP170	lcl|MS.gene062546.t1	8.1	44244064	44247139	557	7.12	-0.221	C
MsbZIP180	lcl|MS.gene073047.t1	3.3	89554831	89558912	302	5.62	-0.594	C
MsbZIP188	lcl|MS.gene050529.t1	7.4	2420055	2431544	457	5.42	-0.584	C
MsbZIP204	lcl|MS.gene050528.t1	7.4	2438439	2441261	363	6.94	-0.767	C
MsbZIP220	lcl|MS.gene050463.t1	7.3	2310808	2313713	391	6.94	-0.743	C
MsbZIP234	lcl|MS.gene024570.t1	7.2	2248897	2251803	391	6.94	-0.743	C
MsbZIP5	lcl|MS.gene059700.t1	Contig 57603	4721	7522	288	5.46	-0.291	D
MsbZIP22	lcl|MS.gene90011.t1	1.4	40475073	40485552	519	8.95	-0.77	D
MsbZIP36	lcl|MS.gene045075.t1	3.2	74982066	74984184	363	6.57	-0.51	D
MsbZIP39	lcl|MS.gene88455.t1	8.3	57704503	57710329	466	6.4	-0.662	D
MsbZIP45	lcl|MS.gene70341.t1	4.1	9684319	9687424	358	5.91	-0.431	D
MsbZIP52	lcl|MS.gene38759.t1	7.4	18954704	18958942	453	6.7	-0.592	D
MsbZIP54	lcl|MS.gene66761.t1	4.3	46846641	46854415	468	6.72	-0.484	D
MsbZIP55	lcl|MS.gene04594.t1	7.3	61747387	61753390	414	7.8	-0.585	D
MsbZIP61	lcl|MS.gene39037.t1	7.3	19222574	19225303	384	7.04	-0.594	D
MsbZIP65	lcl|MS.gene017751.t1	7.4	18795908	18798697	403	8.13	-0.543	D
MsbZIP66	lcl|MS.gene88240.t1	4.4	49169154	49178168	496	6.36	-0.495	D
MsbZIP70	lcl|MS.gene03842.t1	4.1	44883352	44892369	496	6.45	-0.495	D
MsbZIP72	lcl|MS.gene072378.t1	7.4	16048560	16054537	414	7.26	-0.585	D
MsbZIP85	lcl|MS.gene76274.t1	1.1	78584418	78587637	427	6.24	-0.452	D
MsbZIP87	lcl|MS.gene030750.t1	Contig 57601	2827	5673	309	6.2	-0.351	D
MsbZIP91	lcl|MS.gene053893.t1	5.3	43454859	43458323	462	6.52	-0.547	D
MsbZIP97	lcl|MS.gene43041.t1	2.4	13806587	13813604	493	6.48	-0.57	D
MsbZIP99	lcl|MS.gene28123.t1	4.4	9950058	9953168	358	5.91	-0.431	D
MsbZIP110	lcl|MS.gene063783.t1	8.1	63976700	63983202	466	6.4	-0.62	D
MsbZIP112	lcl|MS.gene59677.t1	5.4	43351119	43354548	464	6.52	-0.557	D
MsbZIP130	lcl|MS.gene97682.t1	1.1	39671914	39683406	424	8.51	-0.572	D
MsbZIP144	lcl|MS.gene067733.t1	4.2	49174566	49183880	496	6.45	-0.486	D
MsbZIP147	lcl|MS.gene059702.t1	4.2	10447492	10450595	358	5.79	-0.429	D
MsbZIP151	lcl|MS.gene030746.t1	4.3	9768629	9771475	309	6.2	-0.351	D
MsbZIP157	lcl|MS.gene017958.t1	7.1	14685792	14691810	414	6.94	-0.592	D
MsbZIP159	lcl|MS.gene014002.t1	7.2	18784968	18789206	453	6.7	-0.608	D
MsbZIP160	lcl|MS.gene059698.t1	4.1	9634832	9637680	299	9.12	-0.451	D
MsbZIP168	lcl|MS.gene029373.t1	1.4	84974084	84977339	427	6.15	-0.457	D
MsbZIP172	lcl|MS.gene61762.t1	8.4	58544847	58550779	466	6.4	-0.65	D
MsbZIP174	lcl|MS.gene042636.t1	5.2	46482749	46486893	462	6.5	-0.546	D
MsbZIP185	lcl|MS.gene75437.t1	3.3	73249362	73251480	363	6.36	-0.506	D
MsbZIP187	lcl|MS.gene016556.t1	8.2	60426030	60431892	466	6.4	-0.62	D
MsbZIP189	lcl|MS.gene034458.t1	2.3	12549431	12556039	494	6.21	-0.563	D
MsbZIP190	lcl|MS.gene84947.t1	1.3	37146238	37152691	479	7.69	-0.762	D
MsbZIP208	lcl|MS.gene018793.t1	1.2	39147912	39155766	437	8.21	-0.553	D
MsbZIP212	lcl|MS.gene017753.t1	7.3	19135051	19139113	453	6.7	-0.608	D
MsbZIP215	lcl|MS.gene066070.t1	1.4	84948685	84951491	361	6.14	-0.431	D
MsbZIP225	lcl|MS.gene065104.t1	1.2	82434040	82437193	427	6.31	-0.455	D
MsbZIP227	lcl|MS.gene030748.t1	Contig 57602	4350	7196	309	6.2	-0.351	D
MsbZIP230	lcl|MS.gene96525.t1	5.1	42946242	42949679	462	6.52	-0.553	D
MsbZIP232	lcl|MS.gene84327.t1	2.2	12155454	12162082	493	6.29	-0.551	D
MsbZIP11	lcl|MS.gene006667.t1	4.1	26629441	26631584	331	5.55	-1.007	E
MsbZIP43	lcl|MS.gene031633.t1	4.3	29755684	29757752	306	5.38	-1.032	E
MsbZIP51	lcl|MS.gene043474.t1	2.2	8544852	8547605	335	5.46	-1.134	E
MsbZIP53	lcl|MS.gene31409.t1	2.4	9601692	9604303	331	5.64	-1.119	E
MsbZIP56	lcl|MS.gene28919.t1	4.2	30731546	30733614	306	5.38	-1.032	E
MsbZIP107	lcl|MS.gene055759.t1	2.1	10047828	10050446	331	5.64	-1.119	E
MsbZIP114	lcl|MS.gene045518.t1	4.2	30693352	30695417	306	5.38	-1.032	E
MsbZIP125	lcl|MS.gene31407.t1	2.4	9559290	9561782	289	5.34	-1.17	E
MsbZIP152	lcl|MS.gene58381.t1	2.3	19408897	19410551	171	6.08	-0.577	E
MsbZIP166	lcl|MS.gene031632.t1	4.3	29542451	29544519	306	5.38	-1.032	E
MsbZIP179	lcl|MS.gene062584.t1	2.1	22125387	22128883	320	5.88	-0.784	E
MsbZIP186	lcl|MS.gene059751.t1	2.4	20089967	20093047	320	5.88	-0.784	E
MsbZIP15	lcl|MS.gene66809.t1	4.2	35255171	35255830	219	5.72	-0.653	F
MsbZIP38	lcl|MS.gene000056.t1	3.1	25004328	25004891	187	7.13	-0.861	F
MsbZIP122	lcl|MS.gene003566.t1	4.1	30535254	30536880	267	6.15	-0.706	F
MsbZIP124	lcl|MS.gene85094.t1	3.4	26175919	26176552	182	6.83	-0.829	F
MsbZIP141	lcl|MS.gene63627.t1	3.2	23717848	23718411	187	7.13	-0.879	F
MsbZIP181	lcl|MS.gene070434.t1	2.2	25540324	25540887	187	7.1	-0.856	F
MsbZIP202	lcl|MS.gene057769.t1	4.4	36456781	36458411	267	6.32	-0.676	F
MsbZIP229	lcl|MS.gene062998.t1	4.2	35279479	35281109	267	6.32	-0.658	F
MsbZIP21	lcl|MS.gene85199.t1	2.4	4119174	4121657	217	9.71	-0.656	G
MsbZIP25	lcl|MS.gene98174.t1	8.2	69018459	69022381	419	6.16	-0.85	G
MsbZIP35	lcl|MS.gene027976.t1	5.2	19744243	19749110	402	6.32	-0.912	G
MsbZIP46	lcl|MS.gene026383.t1	1.1	19242931	19248861	309	6.21	-0.954	G
MsbZIP48	lcl|MS.gene93037.t1	8.2	32395148	32400201	397	6.15	-0.926	G
MsbZIP49	lcl|MS.gene050619.t1	7.3	1265128	1268270	421	8.72	-0.851	G
MsbZIP84	lcl|MS.gene28487.t1	8.4	28552662	28555885	340	5.66	-1.009	G
MsbZIP92	lcl|MS.gene040816.t1	1.2	19090311	19096415	309	5.57	-0.946	G
MsbZIP102	lcl|MS.gene025418.t1	2.2	41618944	41621389	255	5.45	-0.904	G
MsbZIP103	lcl|MS.gene025938.t1	7.1	1196462	1199608	421	8.42	-0.86	G
MsbZIP105	lcl|MS.gene59612.t1	8.1	73625362	73629306	422	6.23	-0.853	G
MsbZIP113	lcl|MS.gene49498.t1	8.1	33969683	33974765	397	6.15	-0.941	G
MsbZIP116	lcl|MS.gene87408.t1	8.3	26128312	26131528	340	5.66	-1.009	G
MsbZIP123	lcl|MS.gene92139.t1	8.3	65494596	65498489	422	5.85	-0.862	G
MsbZIP133	lcl|MS.gene95700.t1	8.4	32606498	32611631	397	6.15	-0.928	G
MsbZIP135	lcl|MS.gene22824.t1	7.4	1419523	1422665	421	8.72	-0.851	G
MsbZIP138	lcl|MS.gene062050.t1	2.3	44831246	44833333	178	5.02	-1.11	G
MsbZIP150	lcl|MS.gene98408.t1	2.4	45017076	45019691	277	5.56	-0.792	G
MsbZIP153	lcl|MS.gene98482.t1	5.4	19170184	19175332	400	6.43	-0.912	G
MsbZIP154	lcl|MS.gene061696.t1	1.3	19229062	19234940	309	5.73	-0.933	G
MsbZIP155	lcl|MS.gene97758.t1	5.1	19507130	19512830	367	7.2	-0.86	G
MsbZIP176	lcl|MS.gene024473.t1	7.2	1202671	1205813	421	8.72	-0.851	G
MsbZIP192	lcl|MS.gene011938.t1	8.2	27389988	27393213	340	5.66	-1.009	G
MsbZIP193	lcl|MS.gene69637.t1	5.3	17950610	17955616	400	6.28	-0.906	G
MsbZIP195	lcl|MS.gene068933.t1	2.1	45538168	45540629	255	5.43	-0.922	G
MsbZIP200	lcl|MS.gene056509.t1	8.3	31979314	31984392	397	6.15	-0.928	G
MsbZIP210	lcl|MS.gene76383.t1	8.1	30073403	30076615	340	5.66	-1.009	G
MsbZIP213	lcl|MS.gene061085.t1	1.4	19139933	19145772	309	5.73	-0.937	G
MsbZIP226	lcl|MS.gene79717.t1	8.4	67803475	67807406	422	6.16	-0.857	G
MsbZIP79	lcl|MS.gene22247.t1	3.4	39112866	39116520	323	6.68	-1.063	H
MsbZIP197	lcl|MS.gene019128.t1	3.3	35761273	35764155	300	6.95	-1.068	H
MsbZIP205	lcl|MS.gene46980.t1	3.1	31513722	31516583	300	6.95	-1.064	H
MsbZIP222	lcl|MS.gene92043.t1	3.2	36936146	36939022	300	6.95	-1.068	H
MsbZIP14	lcl|MS.gene019804.t1	6.2	25637107	25642286	310	7.91	-0.875	I
MsbZIP16	lcl|MS.gene26260.t1	5.4	59069299	59072523	293	5.67	-0.788	I
MsbZIP18	lcl|MS.gene41497.t1	3.1	51573903	51576699	371	5.9	-0.74	I
MsbZIP19	lcl|MS.gene052006.t1	2.2	3829760	3833003	430	5.96	-0.877	I
MsbZIP32	lcl|MS.gene003636.t1	4.1	31173924	31177422	514	6.33	-0.918	I
MsbZIP37	lcl|MS.gene64121.t1	5.1	50029122	50032027	253	5.4	-0.7	I
MsbZIP64	lcl|MS.gene010137.t1	5.2	55311954	55314854	252	5.4	-0.711	I
MsbZIP71	lcl|MS.gene049545.t1	3.2	57793616	57796436	371	5.84	-0.726	I
MsbZIP95	lcl|MS.gene64187.t1	1.3	1523099	1525980	553	7.82	-0.986	I
MsbZIP98	lcl|MS.gene013429.t1	3.4	85688020	85691093	312	5.78	-0.727	I
MsbZIP118	lcl|MS.gene009667.t1	5.3	60191755	60194999	293	5.67	-0.791	I
MsbZIP119	lcl|MS.gene049400.t1	3.1	75181679	75184364	312	5.78	-0.727	I
MsbZIP120	lcl|MS.gene06529.t1	3.2	78819074	78821755	312	5.78	-0.727	I
MsbZIP128	lcl|MS.gene050047.t1	5.4	50877646	50880549	253	5.4	-0.7	I
MsbZIP134	lcl|MS.gene010139.t1	5.4	50917861	50919974	143	5.7	-0.709	I
MsbZIP143	lcl|MS.gene24194.t1	1.2	1407495	1410372	553	7.82	-0.987	I
MsbZIP156	lcl|MS.gene50698.t1	4.3	33718108	33721639	525	6.45	-0.963	I
MsbZIP167	lcl|MS.gene06773.t1	3.3	78240240	78243316	312	5.78	-0.727	I
MsbZIP178	lcl|MS.gene062934.t1	4.2	35780023	35782280	452	6.33	-0.859	I
MsbZIP183	lcl|MS.gene008480.t1	3.3	55644700	55647492	371	5.67	-0.756	I
MsbZIP191	lcl|MS.gene032183.t1	2.3	4470408	4473651	430	5.96	-0.877	I
MsbZIP194	lcl|MS.gene48176.t1	6.4	7469267	7474372	291	8.69	-0.9	I
MsbZIP196	lcl|MS.gene98730.t1	2.1	5449093	5452278	430	5.85	-0.89	I
MsbZIP203	lcl|MS.gene63982.t1	1.4	1136790	1139671	553	7.38	-0.971	I
MsbZIP209	lcl|MS.gene23361.t1	4.4	37015302	37018811	519	6.64	-0.945	I
MsbZIP211	lcl|MS.gene38438.t1	3.4	63344427	63347339	365	6.12	-0.756	I
MsbZIP218	lcl|MS.gene043876.t1	Contig 37287	6281	9182	252	5.4	-0.708	I
MsbZIP223	lcl|MS.gene000218.t1	6.3	26328315	26333653	310	7.91	-0.884	I
MsbZIP224	lcl|MS.gene67397.t1	6.1	15472121	15477090	310	7.91	-0.892	I
MsbZIP228	lcl|MS.gene27036.t1	1.1	1168648	1171425	518	6.85	-0.987	I
MsbZIP236	lcl|MS.gene85271.t1	2.4	5050013	5053258	431	5.96	-0.883	I
MsbZIP237	lcl|MS.gene017232.t1	5.2	63365948	63369729	293	5.67	-0.806	I
MsbZIP1	lcl|MS.gene011104.t1	8.3	73735980	73736552	190	5.91	-0.904	S
MsbZIP2	lcl|MS.gene050407.t1	Contig 51828	9324	9779	151	9.45	-1.049	S
MsbZIP4	lcl|MS.gene033030.t1	8.2	15943509	15944162	217	8.95	-0.724	S
MsbZIP8	lcl|MS.gene37156.t1	6.2	11460598	11461200	200	5.78	-0.991	S
MsbZIP23	lcl|MS.gene66480.t1	1.4	5199945	5200382	145	9.29	-0.803	S
MsbZIP26	lcl|MS.gene22502.t1	7.2	5593847	5594302	151	9.45	-1.049	S
MsbZIP28	lcl|MS.gene072700.t1	7.3	5465158	5465613	151	9.45	-1.032	S
MsbZIP30	lcl|MS.gene022030.t1	7.1	79391430	79391921	163	6.2	-0.904	S
MsbZIP31	lcl|MS.gene62014.t1	7.2	80127779	80128270	163	6.2	-0.899	S
MsbZIP34	lcl|MS.gene07286.t1	1.4	69387914	69388372	152	5.94	-0.672	S
MsbZIP41	lcl|MS.gene43521.t1	5.3	8201442	8201915	157	10.1	-0.889	S
MsbZIP50	lcl|MS.gene060074.t1	7.1	67277871	67278446	191	5.91	-0.874	S
MsbZIP69	lcl|MS.gene20855.t1	1.3	61581111	61581569	152	5.94	-0.655	S
MsbZIP74	lcl|MS.gene20805.t1	1.2	65425565	65425924	119	5.24	-0.574	S
MsbZIP75	lcl|MS.gene36596.t1	8.4	76247950	76248522	190	5.91	-0.905	S
MsbZIP81	lcl|MS.gene75985.t1	7.3	80619301	80619879	192	5.95	-0.896	S
MsbZIP82	lcl|MS.gene44768.t1	7.4	82492849	82493424	191	5.95	-0.869	S
MsbZIP96	lcl|MS.gene00525.t1	1.2	5302465	5302902	145	9.29	-0.821	S
MsbZIP104	lcl|MS.gene038814.t1	8.3	14804089	14804652	187	9.44	-0.751	S
MsbZIP109	lcl|MS.gene07054.t1	7.2	5670420	5670875	151	9.45	-1.049	S
MsbZIP117	lcl|MS.gene28809.t1	7.4	5885524	5885979	151	9.45	-1.049	S
MsbZIP127	lcl|MS.gene24498.t1	1.1	4947744	4948181	145	9.29	-0.821	S
MsbZIP131	lcl|MS.gene050405.t1	7.2	5718740	5719195	151	9.45	-1.049	S
MsbZIP140	lcl|MS.gene36705.t1	8.2	78106101	78106673	190	5.78	-0.857	S
MsbZIP163	lcl|MS.gene79191.t1	7.2	68630250	68630825	191	5.98	-0.837	S
MsbZIP169	lcl|MS.gene018226.t1	6.3	11682752	11683354	200	5.78	-0.991	S
MsbZIP173	lcl|MS.gene063525.t1	8.4	17677341	17677994	217	8.62	-0.736	S
MsbZIP201	lcl|MS.gene62516.t1	7.3	70357360	70357941	193	5.86	-0.84	S
MsbZIP214	lcl|MS.gene072178.t1	8.1	82366446	82367018	190	5.91	-0.904	S
MsbZIP217	lcl|MS.gene044486.t1	8.1	15651834	15652460	208	9.38	-0.718	S
MsbZIP219	lcl|MS.gene005517.t1	1.1	64489934	64490380	148	6.62	-0.676	S
MsbZIP33	lcl|MS.gene03935.t1	3.2	55579634	55582476	226	10.06	-0.866	M
MsbZIP47	lcl|MS.gene03266.t1	6.2	29538937	29541545	226	9.97	-0.894	M
MsbZIP57	lcl|MS.gene80415.t1	6.3	29349245	29352124	253	9.72	-0.896	M
MsbZIP73	lcl|MS.gene03937.t1	3.2	55542719	55544679	222	9.37	-0.922	M
MsbZIP77	lcl|MS.gene048528.t1	3.3	52653895	52655746	217	9.44	-0.912	M
MsbZIP101	lcl|MS.gene05749.t1	3.1	48940014	48942159	225	9.06	-0.761	M
MsbZIP106	lcl|MS.gene008661.t1	3.4	60202297	60204151	222	9.48	-0.84	M
MsbZIP164	lcl|MS.gene67973.t1	6.4	10966920	10969089	216	9.96	-0.897	M
MsbZIP171	lcl|MS.gene008657.t1	3.4	60272186	60275042	226	9.96	-0.867	M
MsbZIP177	lcl|MS.gene85685.t1	6.1	17789326	17791492	216	10	-0.852	M
MsbZIP184	lcl|MS.gene048529.t1	3.3	52715459	52717153	194	9.87	-0.843	M
MsbZIP198	lcl|MS.gene05750.t1	3.1	48979643	48981931	267	10.14	-0.775	M
MsbZIP199	lcl|MS.gene019718.t1	6.2	28161448	28163427	226	9.91	-0.869	M
